# Supplementary material for: Wearable and Portable Devices for Acquisition of Cardiac Signals while Practicing Sport: A Scoping Review
Source: Sensors (Basel). 2023 Mar 22;23(6):3350. doi: 10.3390/s23063350 (PMC10055735; doi:10.3390/s23063350)
Supplement: Supplementary file 1 [file sensors-23-03350-s001.zip]

Archive with 2 entries (2 files):
- Search_Query.pdf
- Specification_Device_Sources.pdf
